# Supplementary material for: Mussel Mass Mortality and the Microbiome: Evidence for Shifts in the Bacterial Microbiome of a Declining Freshwater Bivalve
Source: Microorganisms. 2021 Sep 17;9(9):1976. doi: 10.3390/microorganisms9091976 (PMC8471132; doi:10.3390/microorganisms9091976)
Supplement: Supplementary file 1 [file microorganisms-09-01976-s001.zip]

Archive with 2 entries (2 files):
- microorganisms-1369080-SI.pdf
- MS Tables for publication.xlsx
